# Supplementary material for: Contrast-enhanced Micro-CT imaging of a foetal female pelvic floor reveals anatomical details
Source: PLoS One. 2025 Jun 13;20(6):e0314261. doi: 10.1371/journal.pone.0314261 (PMC12165418; doi:10.1371/journal.pone.0314261)
Supplement: S1 Table — Relevant data of the log files (https://github.com/habi/FemalePelvicFloor/tree/main/logfiles) of the scans shown in Fig 1. (XLSX) [file pone.0314261.s002.xlsx]

## Sheet: Sheet1
	Sample	Scan	Scan date	Time passed	Days passed	Size	MeanBrightness	MeanBrightness_masked	Threshold_Otsu	ROI	Grayvalue	RingartefactCorrection	BeamHardeningCorrection	DefectPixelMasking	Rotation_Rec
0	Foetus02	rec	2021-10-25 18:46:14	0	0	(1941, 2196, 2196)	8.06111	32.5391	12	(2663, 464, 463, 2662)	0.04	1			123.17
1	Foetus02_Lugol_05pct_007d	rec	2021-11-08 16:12:19	13.8931	14	(1941, 2196, 2196)	8.7815	33.5168	16	(2668, 472, 588, 2784)	0.04	1			26
2	Foetus02_Lugol_10pct_014d	rec	2021-11-15 17:32:52	20.9491	21	(1941, 2196, 2196)	8.79019	36.6734	17	(2678, 479, 503, 2702)	0.04	1			369.9
3	Foetus02_Lugol_10pct_025d	rec	2021-11-26 12:25:21	31.7355	32	(1941, 2196, 2196)	10.206	41.9509	19	(2711, 512, 560, 2759)	0.04	1			15
4	Foetus02_Lugol_15pct_044d	rec	2021-12-15 17:27:57	50.9456	51	(1941, 2196, 2196)	11.9015	49.2014	21	(2761, 562, 440, 2639)	0.04	1			106.8
5	Foetus02_Lugol_15pct_053d	rec	2021-12-24 11:00:51	59.6768	60	(1941, 2196, 2196)	11.4279	48.0735	20	(2656, 457, 327, 2526)	0.04	1			204.39
6	Foetus02_Lugol_15pct_060d	rec	2021-12-31 10:56:23	66.6737	67	(1941, 2196, 2196)	12.6305	53.5484	22	(2641, 442, 480, 2679)	0.04	1			200.45
7	Foetus02_Lugol_15pct_070d	rec	2022-01-10 11:27:14	76.6951	77	(1941, 2196, 2196)	13.6264	57.9252	24	(2551, 352, 372, 2571)	0.04	1			41.69
8	Foetus02_Lugol_15pct_077d	rec	2022-01-17 11:23:53	83.6928	84	(1941, 2196, 2196)	14.1733	60.6907	25	(2738, 539, 425, 2624)	0.04	1			82.55
9	Foetus02_Lugol_15pct_088d	rec	2022-01-28 10:50:39	94.6697	95	(1941, 2196, 2196)	14.304	60.2219	25	(2611, 412, 352, 2551)	0.04	1			250
10	Foetus02_Lugol_15pct_098d	rec	2022-02-07 16:09:05	104.891	105	(1941, 2196, 2196)	14.0623	61.929	26	(2536, 337, 557, 2756)	0.04	1			166.78
11	Foetus02_Lugol_15pct_108d	rec	2022-02-17 16:36:39	114.91	115	(1941, 2196, 2196)	14.5314	60.7616	25	(2654, 455, 434, 2633)	0.04	1			198
12	Foetus02_Lugol_15pct_108d	rec_11um	2022-02-17 20:17:46	115.064	115	(3802, 3072, 3072)	13.0566	41.3899	17	FALSE	0.055	1			198
13	Foetus02_Lugol_15pct_141d	rec	2022-03-22 12:55:00	147.756	148	(1941, 2196, 2196)	14.2831	65.1696	28	(2617, 421, 528, 2724)	0.04	1			25.62
14	Foetus02_Lugol_15pct_152d	rec	2022-04-01 12:33:54	157.741	158	(1941, 2196, 2196)	14.3117	64.0385	27	(2616, 420, 393, 2589)	0.04	1			247.5
15	Foetus02_Lugol_15pct_152d	rec_11um	2022-04-01 16:15:22	157.895	158	(4176, 3072, 3072)	12.1378	43.1203	18	FALSE	0.055	1			255.47
